# Supplementary material for: Structure and interactions of the Bacillus subtilis sporulation inhibitor of DNA replication, SirA, with domain I of DnaA
Source: Mol Microbiol. 2014 Aug 5;93(5):975–91. doi: 10.1111/mmi.12713 (PMC4285326; doi:10.1111/mmi.12713)
Supplement: Supplementary file 4 — Supporting information [file mmi0093-0975-SD4.txt]

 
SupplementaryExperimental Procedures 
Strains
Standardtechniques were used for strain construction (Harwood, C.R., Cutting, 
1990).Transformation ofcompetent B. subtilis cells was performed using an 
optimized two-step starvation procedure aspreviouslydescribed(Anagnostopoulos, 
C., Spitzen,1961; Hamoen, Smits, de Jong, Holsappel, & Kuipers, 2002). General 
manipulation ofDNA was performed asdescribed (Sambrook, J., Russell,1989). All
plasmids were verifiedby sequencing.  
 
sirA-gfp fusions andsirAmutants
 In ordertoplacederivatives ofsirAintothe B. subtilis chromosomeatits 
endogenous locus a specializedvector was designed that allowed integration by 
double cross-over. Inbrief, sirAwas fused to 3’ end of the gfpin pSG1729(linker: 
PYKKMSRLRIHGPPLE) so that thefusion replaced the5’ fragmentofamyE (Lewis& 
Marston, 1999).Thexylose induciblepromoter was replaced by the region upstream 
of sirAcontaining both the promoterand ribosome binding site.Finally, a 3’ 
fragment of tkt was integratedupstream of thespectinomycin cassette(replacing 
the3’ fragmentof amyE) toallowfor selection of double cross-over recombination 
events(pHM349).sirA mutants wereamplified from expression vectors using PCR
and cloned intopHM349replacing the wild-type gene.
 
Overexpression of SirAproteins 
To overexpress wild-typeandmutant SirA in B. subtilis, sirA genes wereintegrated 
intothe amyElocus by double-crossoverand placed under thecontrolofan IPTG
promoter usingpDR111exactly as previouslydescribed (Wagner et al. 2009). 
Genomic DNAfrom strains NR3(gfp-sirA); NR130(gfp-sirAF14A); NR156(gfp-sirAY18A ) 
and NR131(gfp-sirAQ48A)wasused astemplatesfor PCR.
 
 
dnaA MutantsdnaA mutantswere amplifiedfrom expressionvectors using PCRandcloned into
pHM327 (Scholefield, Errington, & Murray, 2012) replacingthe wild-typegene.
 
 
SupplementaryReferences 
Anagnostopoulos,C., Spitzen, J. (1961). Requirements forTransformation in Bacillus 
subtilis. Journal of Bacteriology, 81, 741–746.
Hamoen, L. W.,Smits,W. K., de Jong,A., Holsappel, S., & Kuipers, O.P. (2002). 
Improving the predictive value of thecompetencetranscription factor (ComK) 
binding site in Bacillus subtilis using a genomic approach. Nucleic Acids
Research, 30(24), 5517–28.
Harwood, C.R., Cutting,S. M. (1990). Molecular Biological Methods for Bacillus. 
Wiley.
Lewis, P. J., & Marston, A. L. (1999). GFPvectorsfor controlled expression and dual
labellingof protein fusions inBacillus subtilis.Gene, 227(1), 101–10.
Sambrook, J.,Russell, D. W. (1989). Molecular Cloning: A Laboratory Manual. Cold 
Spring HarborLaboratory Press. 
Scholefield, G.,Errington, J., & Murray, H.(2012). Soj/ParAstallsDNA replication by 
inhibiting helix formation of theinitiator proteinDnaA. The EMBOJournal, 31, 
1542–55.
 
 
 
 
 
 
 
 
 SupplementaryTables  
TableS1:Primersfor theconstructionofpET-YSBLIC3C-DnaADISirA
 
 
TableS2:Oligonucleotides used for thesite-directed mutagenesis of pET-YSBLIC3C-
DnaADISirA
 
 
 
 
 
 
 
Construct Primer  
pET-YSBLIC3C-DnaADI SirA DnaADI Forward 5’−CCAGGGACCAGCAATGGAAAATATATTAG
ACCTGTGGAACCAAGCC−3’
pET-YSBLIC3C-DnaADI SirA DnaADI Reverse 5’−CGCGGGCGGCCGTTATTGAGGAATGACAA
ACTTAATGCTC−3’
pET-YSBLIC3C-DnaADI SirA SirAForward 5’−GCGGGCCCGGCCATGGAACGTCACTACTAT
ACGTACCTGATC−3’
pET-YSBLIC3C-DnaADI SirA SirAReverse 5’−GAGGAGAAGGCGTTAGACAAAATTTCTTTC
TTTCACCGGATTT−3’
pET-YSBLIC3C-DnaADIT26A SirA 5’– CCGAGTTTTGAGGCTTGGATGAAGTCAACC–3’
5’– GGTTGACTTCATCCAAGCCTCAAAACTCGG–3’
pET-YSBLIC3C-DnaADIW27A SirA 5’– CGAGTTTTGAGACTGCGATGAAGTCAACC –3’
5’– GGTTGACTTCATCGCAGTCTCAAAACTCG–3’
pET-YSBLIC3C-DnaADIF49A SirA 5’– CGGCTCCCAATGAAGCTGCCAGAGACTGGC – 3’
5’ –GCCAGTCTCTGGGCAGCTTCATTGGGAGCCG – 3’
pET-YSBLIC3C-DnaADISirAF14A 5’ –CCTGATCAAAGAGGAAGCTGCCAATCACTATTTCGG– 3’
5’ –CCGAAATAGTGATTGGCAGCTTCCTCTTTGATCAGG – 3’
pET-YSBLIC3C-DnaADISirAY18A
 
5’ –GGAATTTGCCAATCACGCTTTCGGCCGGGAATCGG – 3’
5’ – CCGATTCCCGGCCGAAAGCGTGATTGGCAAATTCC – 3’
pET-YSBLIC3C-DnaADISirAQ48A 5’ –GAAATGACAGAGAAAGCGATTCAATATATTACAC– 3’
5’ –GTGTAATATATTGAATCGCTTTCTCTGTCATTTC –3’TableS3: B. subtilisStrain list
Strains  Genotype Reference
168ed  trpC2
Kobayashi 
et al., 2003
NR3  trpC2gfp-sirA::spec This work
NR5  trpC2gfp-sirA::spec dnaAA50V::cat This work
NR130  trpC2gfp-sirAF14A::spec This work
NR131  trpC2gfp-sirAQ48A::spec This work
NR154  trpC2gfp-sirA::spec dnaAN47H::cat This work
NR156  trpC2gfp-sirAY18A::spec This work
NR164  trpC2gfp-sirA::specaprE::cat(Pxyl-tetR-mCherry) spo0J::(tetO150 neo) This work
NR168  trpC2gfp-sirA::specdnaN’Ω(dnaN-mCherry spec) This work
NR171  trpC2amyE::spec(Phyperspank-sirA) This work
NR172  trpC2amyE::spec(Phyperspank-sirA
F14A) This work
NR173  trpC2amyE::spec(Phyperspank-sirA
Q48A) This work
NR174  trpC2amyE::spec(Phyperspank-sirA
Y18A) This work
JWV160  sacA::neo(Psda-gfp) dnaN’Ω(dnaN-mCherryspec)
Veeninget 
al.,2009
 HM130  trpC2spo0J::(tetO150neo) cgeD::(Ppen(mutTTAG)-tetR-yfptet)
Murray et 
al.,2008
 
 
SupplementaryFigure Legend 
FigureS1:2-MercaptoenthanolAdduct of SirA:Stereoviewof residuesinthe 
neighbourhood of Cys125 of SirA, showing 2-mercaptoenthanol connectedto the 
thiolofthe side chainthrough a disulphide bond. Electron density is shown inblue 
contouredat1σ. The model is coloured by atom with carbon in green,oxygen inred, 
nitrogen in blue and sulphur in yellow. 
 
FigureS2.TheSirA-DnaADI interface analysed bysite-directedmutagenesis. SDS-
polyacrylamidegel electrophoresis. Culturesofcells harbouring plasmidsencoding
wild typeand alanine-substituted variants of His-taggedDnaADI andSirA were grown 
and total cellfractionswere preparedfrom uninduced (U)and induced (I)cell 
pellets.Solublecell lysates were prepared(S) andloaded onto aNi-NTAcolumn. 
High imidazoleeluate(E) fractions werecollected for analysis.Lanes1, 14, 19 and 24 
contain molecular weight markers. Uninduced(U), Induced (I), Soluble(S) and Eluate 
(E) fractions were loadedforthe wildtype proteins in Lanes 2-5,and for wild type 
DnaADI produced together withSirA mutants as follows; SirA(F14A)in Lanes 6-9: SirA(Y18A) in Lanes 10-13: SirA(Q48A)in Lanes 15-18. Samplesofnative SirA and the
DnaADI variants wereloadedas follows; DnaADI(T26A) in Lanes20-23: DnaADI(W27A) 
in Lanes 25-28; DnaADI(F49A)inLanes29-32. Thepositions of the bandsassociated
with SirAand DnaADI areindicated by theupperand lower arrows respectively in 
each gel. 
 
